# Supplementary material for: Emergence of an Extensively Drug-Resistant Salmonella enterica Serovar Typhi Clone Harboring a Promiscuous Plasmid Encoding Resistance to Fluoroquinolones and Third-Generation Cephalosporins
Source: mBio. 2018 Feb 20;9(1):e00105-18. doi: 10.1128/mBio.00105-18 (PMC5821095; doi:10.1128/mBio.00105-18)
Supplement: TABLE S1 [file mbo001183737st1.xlsx]

## Sheet: 22420_ena
											Antibiotic Susceptibility
								Serology			Disc diffusion									MIC (µg/ml)
Sample name	Lane	Raw data accessions	Sample accession	Study accession	Genotype	Sample Collection	Location	Salmonella Poly	Factor 9	Salmonella Vi	AMP	C	CRO	CIP	SXT	CFM	AZM	IPM	FOT	ERT (S/R)	MEM (S/R)	AZM (E-test)
22420_1_1_Pak55334_2016	22420_1#1	ERR2093236	ERS1670673	ERP022510	4.3.1 (H58)	XDR	HYD	+	+	+	R	R	R	R	R	R	S	S	S	S(<=0.5)	S(<=0.25)	S(4)
22420_1_2_Pak53977_2016	22420_1#2	ERR2093237	ERS1670674	ERP022510	4.3.1 (H58)	XDR	HYD	+	+	+	R	R	R	R	R	R	S	NT	S	S(<=0.5)	S(<=0.25)	S(4)
22420_1_3_Pak55719_2016	22420_1#3	ERR2093238	ERS1670675	ERP022510	4.3.1 (H58)	XDR	HYD	+	+	+	R	R	R	R	R	R	S	S	S	S(<=0.25)	S(<=0.5)	S(4)
22420_1_4_Pak56360_2016	22420_1#4	ERR2093239	ERS1670676	ERP022510	4.3.1 (H58)	XDR	HYD	+	+	+	R	R	R	R	R	R	S	S	S	S(<=0.25)	S(<=0.5)	S(4)
22420_1_5_Pak56690_2016	22420_1#5	ERR2093240	ERS1670677	ERP022510	4.3.1 (H58)	XDR	HYD	+	+	+	R	R	R	R	R	R	S	S	S	S(<=0.25)	S(<=0.5)	S(4)
22420_1_6_Pak59032_2016	22420_1#6	ERR2093241	ERS1670678	ERP022510	4.3.1 (H58)	XDR	HYD	+	+	+	R	R	R	R	R	R	S	S	S	S(<=0.25)	S(<=0.5)	S(4)
22420_1_7_Pak59027_2016	22420_1#7	ERR2093242	ERS1670679	ERP022510	4.3.1 (H58)	XDR	HYD	+	+	+	R	R	R	R	R	R	S	S	S	S(<=0.25)	S(<=0.5)	S(4)
22420_1_8_Pak59711_2016	22420_1#8	ERR2093243	ERS1670680	ERP022510	4.3.1 (H58)	XDR	HYD	+	+	+	R	R	R	R	R	R	S	S	S	S(<=0.25)	S(<=0.5)	S(4)
22420_1_9_Pak59919_2016	22420_1#9	ERR2093244	ERS1670681	ERP022510	4.3.1 (H58)	XDR	HYD	+	+	+	R	R	R	R	R	R	S	S	S	S(<=0.25)	S(<=0.5)	S(4)
22420_1_10_Pak60006_2016	22420_1#10	ERR2093245	ERS1670682	ERP022510	4.3.1 (H58)	XDR	HYD	+	+	+	R	R	R	R	R	R	S	S	S	S(<=0.25)	S(<=0.5)	S(4)
22420_1_11_Pak60086_2016	22420_1#11	ERR2093246	ERS1670683	ERP022510	4.3.1 (H58)	XDR	HYD	+	+	+	R	R	R	R	R	R	S	S	S	S(<=0.25)	S(<=0.5)	S(4)
22420_1_12_Pak60092_2016	22420_1#12	ERR2093247	ERS1670684	ERP022510	4.3.1 (H58)	XDR	HYD	+	+	+	R	R	R	R	R	R	S	S	S	S(<=0.25)	S(<=0.5)	S(4)
22420_1_13_Pak60306_2016	22420_1#13	ERR2093248	ERS1670685	ERP022510	4.3.1 (H58)	XDR	HYD	+	+	+	R	R	R	R	R	R	S	S	S	S(<=0.25)	S(<=0.5)	S(4)
22420_1_14_Pak60352_2016	22420_1#14	ERR2093249	ERS1670686	ERP022510	4.3.1 (H58)	XDR	HYD	+	+	+	R	R	R	I	R	R	S	S	S	S(<=0.25)	S(<=0.5)	S(4)
22420_1_15_Pak0083_2017	22420_1#15	ERR2093250	ERS1670687	ERP022510	4.3.1 (H58)	XDR	HYD	+	+	+	R	R	R	I	R	R	S	S	S	S(<=0.25)	S(<=0.5)	S(4)
22420_1_16_Pak6802_2017	22420_1#16	ERR2093251	ERS1670688	ERP022510	4.3.1 (H58)	XDR	HYD	+	+	+	R	R	R	R	R	R	S	S	S	S(<=0.25)	S(<=0.5)	S(4)
22420_1_17_Pak0416_2017	22420_1#17	ERR2093252	ERS1670689	ERP022510	4.3.1 (H58)	XDR	HYD	+	+	+	R	R	R	I	R	R	S	S	S	S(<=0.25)	S(<=0.5)	S(3)
22420_1_18_Pak0417_2017	22420_1#18	ERR2093253	ERS1670690	ERP022510	4.3.1 (H58)	XDR	HYD	+	+	+	R	R	R	I	R	R	S	S	S	S(<=0.25)	S(<=0.5)	S(4)
22420_1_19_Pak0364_2017	22420_1#19	ERR2093254	ERS1670691	ERP022510	4.3.1 (H58)	XDR	KHI	+	+	+	R	R	R	R	R	R	S	S	S	S(<=0.25)	S(<=0.5)	S(8)
22420_1_20_Pak0706_2017	22420_1#20	ERR2093255	ERS1670692	ERP022510	4.3.1 (H58)	XDR	HYD	+	+	+	R	R	R	I	R	R	S	S	S	S(<=0.25)	S(<=0.5)	S(4)
22420_1_21_Pak0696_2017	22420_1#21	ERR2093256	ERS1670693	ERP022510	4.3.1 (H58)	XDR	HYD	+	+	+	R	R	R	R	R	R	S	S	S	S(<=0.25)	S(<=0.5)	S(4)
22420_1_22_Pak0582_2017	22420_1#22	ERR2093257	ERS1670694	ERP022510	4.3.1 (H58)	XDR	HYD	+	+	+	R	R	R	R	R	R	S	S	S	S(<=0.25)	S(<=0.5)	S(4)
22420_1_23_Pak1020_2017	22420_1#23	ERR2093258	ERS1670695	ERP022510	4.3.1 (H58)	XDR	HYD	+	+	+	R	R	R	R	R	R	S	S	S	S(<=0.25)	S(<=0.5)	S(4)
22420_1_24_Pak1172_2017	22420_1#24	ERR2093259	ERS1670696	ERP022510	4.3.1 (H58)	XDR	HYD	+	+	+	R	R	R	I	R	R	S	S	S	S(<=0.25)	S(<=0.5)	S(4)
22420_1_25_Pak1502_2017	22420_1#25	ERR2093260	ERS1670697	ERP022510	4.3.1 (H58)	XDR	HYD	+	+	+	R	R	R	R	R	R	S	S	S	S(<=0.25)	S(<=0.5)	S(4)
22420_1_26_Pak1421_2017	22420_1#26	ERR2093261	ERS1670698	ERP022510	4.3.1 (H58)	XDR	HYD	+	+	+	R	R	R	R	R	R	S	S	S	S(<=0.25)	S(<=0.5)	S(4)
22420_1_27_Pak1672_2017	22420_1#27	ERR2093262	ERS1670699	ERP022510	4.3.1 (H58)	XDR	HYD	+	+	+	R	R	R	R	R	R	S	S	S	S(<=0.25)	S(<=0.5)	S(4)
22420_1_28_Pak4421_2017	22420_1#28	ERR2093263	ERS1670700	ERP022510	4.3.1 (H58)	XDR	HYD	+	+	+	R	R	R	R	R	R	S	S	S	S(<=0.25)	S(<=0.5)	S(4)
22420_1_29_Pak2591_2017	22420_1#29	ERR2093264	ERS1670701	ERP022510	4.3.1 (H58)	XDR	SINDH	+	+	+	R	R	R	I	R	R	S	S	S	S(<=0.25)	S(<=0.5)	S(4)
22420_1_30_Pak1783_2017	22420_1#30	ERR2093265	ERS1670702	ERP022510	4.3.1 (H58)	XDR	HYD	+	+	+	R	R	R	R	R	R	S	S	S	S(<=0.25)	S(<=0.5)	S(4)
22420_1_31_Pak3349_2017	22420_1#31	ERR2093266	ERS1670703	ERP022510	4.3.1 (H58)	XDR	HYD	+	+	+	R	R	R	R	R	R	S	S	S	S(<=0.25)	S(<=0.5)	S(4)
22420_1_32_Pak2749_2017	22420_1#32	ERR2093267	ERS1670704	ERP022510	4.3.1 (H58)	XDR	HYD	+	+	+	R	R	R	R	R	R	S	S	S	S(<=0.25)	S(<=0.5)	S(4)
22420_1_33_Pak3748_2017	22420_1#33	ERR2093268	ERS1670705	ERP022510	4.3.1 (H58)	XDR	HYD	+	+	+	R	R	R	R	R	R	S	S	S	S(<=0.25)	S(<=0.5)	S(4)
22420_1_34_Pak4006_2017	22420_1#34	ERR2093269	ERS1670706	ERP022510	4.3.1 (H58)	XDR	HYD	+	+	+	R	R	R	R	R	R	S	S	S	S(<=0.25)	S(<=0.5)	S(4)
22420_1_35_Pak1986_2017	22420_1#35	ERR2093270	ERS1670707	ERP022510	4.3.1 (H58)	XDR	HYD	+	+	+	R	R	R	R	R	R	S	S	S	S(<=0.25)	S(<=0.5)	S(4)
22420_1_36_Pak1908_2017	22420_1#36	ERR2093271	ERS1670708	ERP022510	4.3.1 (H58)	XDR	HYD	+	+	+	R	R	R	R	R	R	S	S	S	S(<=0.25)	S(<=0.5)	S(4)
22420_1_37_Pak3963_2017	22420_1#37	ERR2093272	ERS1670709	ERP022510	4.3.1 (H58)	XDR	HYD	+	+	+	R	R	R	R	R	R	S	S	S	S(<=0.25)	S(<=0.5)	S(3)
22420_1_38_Pak250_2017	22420_1#38	ERR2093273	ERS1670710	ERP022510	4.3.1 (H58)	XDR	KHI	+	+	+	R	R	R	R	R	R	S	S	S	S(<=0.25)	S(<=0.5)	S(4)
22420_1_39_Pak1352_2017	22420_1#39	ERR2093274	ERS1670711	ERP022510	4.3.1 (H58)	XDR	HYD	+	+	+	R	R	R	R	R	R	S	S	S	S(<=0.25)	S(<=0.5)	S(4)
22420_1_40_Pak4108_2017	22420_1#40	ERR2093275	ERS1670712	ERP022510	4.3.1 (H58)	XDR	HYD	+	+	+	R	R	R	R	R	R	S	S	S	S(<=0.25)	S(<=0.5)	S(4)
22420_1_41_Pak7563_2017	22420_1#41	ERR2093276	ERS1670713	ERP022510	4.3.1 (H58)	XDR	HYD	+	+	+	R	R	R	R	R	R	S	S	S	S(<=0.25)	S(<=0.5)	S(4)
22420_1_42_Pak6072_2017	22420_1#42	ERR2093277	ERS1670714	ERP022510	4.3.1 (H58)	XDR	HYD	+	+	+	R	R	R	R	R	R	S	S	S	S(<=0.25)	S(<=0.5)	S(4)
22420_1_43_Pak4714_2017	22420_1#43	ERR2093278	ERS1670715	ERP022510	4.3.1 (H58)	XDR	HYD	+	+	+	R	R	R	R	R	R	S	S	S	S(<=0.25)	S(<=0.5)	S(4)
22420_1_44_Pak6578_2017	22420_1#44	ERR2093279	ERS1670716	ERP022510	4.3.1 (H58)	XDR	HYD	+	+	+	R	R	R	R	R	R	S	S	S	S(<=0.25)	S(<=0.5)	S(4)
22420_1_45_Pak6048_2017	22420_1#45	ERR2093280	ERS1670717	ERP022510	4.3.1 (H58)	XDR	HYD	+	+	+	R	R	R	R	R	R	S	S	S	S(<=0.25)	S(<=0.5)	S(4)
22420_1_46_Pak6628_2017	22420_1#46	ERR2093281	ERS1670718	ERP022510	4.3.1 (H58)	XDR	HYD	+	+	+	R	R	R	R	R	R	S	S	S	S(<=0.25)	S(<=0.5)	S(4)
22420_1_47_Pak6547_2017	22420_1#47	ERR2093282	ERS1670719	ERP022510	4.3.1 (H58)	XDR	HYD	+	+	+	R	R	R	R	R	R	S	S	S	S(<=0.25)	S(<=0.5)	S(4)
22420_1_48_Pak5726_2017	22420_1#48	ERR2093283	ERS1670720	ERP022510	4.3.1 (H58)	XDR	HYD	+	+	+	R	R	R	R	R	R	S	S	S	S(<=0.25)	S(<=0.5)	S(4)
22420_1_49_Pak0037_2017	22420_1#49	ERR2093284	ERS1670721	ERP022510	4.3.1 (H58)	XDR	HYD	+	+	+	R	R	R	R	R	R	S	S	S	S(<=0.25)	S(<=0.5)	S(3)
22420_1_50_Pak4590_2017	22420_1#50	ERR2093285	ERS1670722	ERP022510	4.3.1 (H58)	XDR	HYD	+	+	+	R	R	R	R	R	R	S	S	S	S(<=0.25)	S(<=0.5)	S(4)
22420_1_51_Pak5339_2017	22420_1#51	ERR2093286	ERS1670723	ERP022510	4.3.1 (H58)	XDR	HYD	+	+	+	R	R	R	R	R	R	S	S	S	S(<=0.25)	S(<=0.5)	S(4)
22420_1_52_Pak4016_2017	22420_1#52	ERR2093287	ERS1670724	ERP022510	4.3.1 (H58)	XDR	HYD	+	+	+	R	R	R	R	R	R	S	S	S	S(<=0.25)	S(<=0.5)	S(3)
22420_1_53_Pak11167_2017	22420_1#53	ERR2093288	ERS1670725	ERP022510	4.3.1 (H58)	XDR	HYD	+	+	+	R	R	R	R	R	R	S	S	S	S(<=0.25)	S(<=0.5)	S(4)
22420_1_54_Pak11560_2017	22420_1#54	ERR2093289	ERS1670726	ERP022510	4.3.1 (H58)	XDR	HYD	+	+	+	R	R	R	I	R	R	S	S	S	S(<=0.25)	S(<=0.5)	S(4)
22420_1_55_Pak11570_2017	22420_1#55	ERR2093290	ERS1670727	ERP022510	4.3.1 (H58)	XDR	HYD	+	+	+	R	R	R	I	R	R	S	S	S	S(<=0.25)	S(<=0.5)	S(4)
22420_1_56_Pak9487_2017	22420_1#56	ERR2093291	ERS1670728	ERP022510	4.3.1 (H58)	XDR	HYD	+	+	+	R	R	R	R	R	R	S	S	S	S(<=0.25)	S(<=0.5)	S(4)
22420_1_57_Pak0034_2017	22420_1#57	ERR2093292	ERS1670729	ERP022510	4.3.1 (H58)	XDR	HYD	+	+	+	R	R	R	R	R	R	S	S	S	S(<=0.25)	S(<=0.5)	S(4)
22420_1_58_Pak7882_2017	22420_1#58	ERR2093293	ERS1670730	ERP022510	4.3.1 (H58)	XDR	HYD	+	+	+	R	R	R	R	R	R	S	S	S	S(<=0.25)	S(<=0.5)	S(4)
22420_1_59_Pak005_2017	22420_1#59	ERR2093294	ERS1670731	ERP022510	4.3.1 (H58)	XDR	HYD	+	+	+	R	R	R	R	R	R	S	S	S	S(<=0.25)	S(<=0.5)	S(4)
22420_1_60_Pak11731_2017	22420_1#60	ERR2093295	ERS1670732	ERP022510	4.3.1 (H58)	XDR	HYD	+	+	+	R	R	R	R	R	R	S	S	S	S(<=0.25)	S(<=0.5)	S(4)
22420_1_61_Pak9394_2017	22420_1#61	ERR2093296	ERS1670733	ERP022510	4.3.1 (H58)	XDR	HYD	+	+	+	R	R	R	R	R	R	S	S	S	S(<=0.25)	S(<=0.5)	S(4)
22420_1_62_Pak9695_2017	22420_1#62	ERR2093297	ERS1670734	ERP022510	4.3.1 (H58)	XDR	HYD	+	+	+	R	R	R	R	R	R	S	S	S	S(<=0.25)	S(<=0.5)	S(4)
22420_1_63_Pak7927_2017	22420_1#63	ERR2093298	ERS1670735	ERP022510	4.3.1 (H58)	XDR	HYD	+	+	+	R	R	R	R	R	R	S	S	S	S(<=0.25)	S(<=0.5)	S(4)
22420_1_64_Pak12390_2017	22420_1#64	ERR2093299	ERS1670736	ERP022510	4.3.1 (H58)	XDR	HYD	+	+	+	R	R	R	R	R	R	S	S	S	S(<=0.25)	S(<=0.5)	S(4)
22420_1_65_Pak11726_2017	22420_1#65	ERR2093300	ERS1670737	ERP022510	4.3.1 (H58)	XDR	HYD	+	+	+	R	R	R	R	R	R	S	S	S	S(<=0.25)	S(<=0.5)	S(4)
22420_1_66_Pak7778_2017	22420_1#66	ERR2093301	ERS1670738	ERP022510	4.3.1 (H58)	XDR	HYD	+	+	+	R	R	R	R	R	R	S	S	S	S(<=0.25)	S(<=0.5)	S(4)
22420_1_67_Pak7738_2017	22420_1#67	ERR2093302	ERS1670739	ERP022510	4.3.1 (H58)	XDR	HYD	+	+	+	R	R	R	R	R	R	S	S	S	S(<=0.25)	S(<=0.5)	S(4)
22420_1_68_Pak10804_2017	22420_1#68	ERR2093303	ERS1670740	ERP022510	4.3.1 (H58)	XDR	HYD	+	+	+	R	R	R	R	R	R	S	S	S	S(<=0.25)	S(<=0.5)	S(4)
22420_1_69_Pak10757_2017	22420_1#69	ERR2093304	ERS1670741	ERP022510	4.3.1 (H58)	XDR	HYD	+	+	+	R	R	R	R	R	R	S	S	S	S(<=0.25)	S(<=0.5)	S(4)
22420_1_70_Pak8215_2017	22420_1#70	ERR2093305	ERS1670742	ERP022510	4.3.1 (H58)	XDR	HYD	+	+	+	R	R	R	R	R	R	S	S	S	S(<=0.25)	S(<=0.5)	S(4)
22420_1_71_Pak10934_2017	22420_1#71	ERR2093306	ERS1670743	ERP022510	4.3.1 (H58)	XDR	HYD	+	+	+	R	R	R	R	R	R	S	S	S	S(<=0.25)	S(<=0.5)	S(4)
22420_1_72_Pak12180_2017	22420_1#72	ERR2093307	ERS1670744	ERP022510	4.3.1 (H58)	XDR	HYD	+	+	+	R	R	R	R	R	R	S	S	S	S(<=0.25)	S(<=0.5)	S(4)
22420_1_73_Pak12510_2017	22420_1#73	ERR2093308	ERS1670745	ERP022510	4.3.1 (H58)	XDR	HYD	+	+	+	R	R	R	R	R	R	S	S	S	S(<=0.25)	S(<=0.5)	S(4)
22420_1_74_Pak11964_2017	22420_1#74	ERR2093309	ERS1670746	ERP022510	4.3.1 (H58)	XDR	HYD	+	+	+	R	R	R	R	R	R	S	S	S	S(<=0.25)	S(<=0.5)	S(4)
22420_1_75_Pak9116_2017	22420_1#75	ERR2093310	ERS1670747	ERP022510	4.3.1 (H58)	XDR	HYD	+	+	+	R	R	R	R	R	R	S	S	S	S(<=0.25)	S(<=0.5)	S(4)
22420_1_76_Pak9267_2017	22420_1#76	ERR2093311	ERS1670748	ERP022510	4.3.1 (H58)	XDR	HYD	+	+	+	R	R	R	R	R	R	S	S	S	S(<=0.25)	S(<=0.5)	S(4)
22420_1_77_Pak11957_2017	22420_1#77	ERR2093312	ERS1670749	ERP022510	4.3.1 (H58)	XDR	HYD	+	+	+	R	R	R	R	R	R	S	S	S	S(<=0.25)	S(<=0.5)	S(4)
22420_1_78_Pak9392_2017	22420_1#78	ERR2093313	ERS1670750	ERP022510	4.3.1 (H58)	XDR	HYD	+	+	+	R	R	R	R	R	R	S	S	S	S(<=0.25)	S(<=0.5)	S(4)
22420_1_79_Pak11476_2017	22420_1#79	ERR2093314	ERS1670751	ERP022510	4.3.1 (H58)	XDR	KHI	+	+	+	R	R	R	R	R	R	S	S	S	S(<=0.25)	S(<=0.5)	S(4)
22420_1_80_Pak8382_2017	22420_1#80	ERR2093315	ERS1670752	ERP022510	4.3.1 (H58)	XDR	HYD	+	+	+	R	R	R	R	R	R	S	S	S	S(<=0.25)	S(<=0.5)	S(4)
22420_1_81_Pak8291_2017	22420_1#81	ERR2093316	ERS1670753	ERP022510	4.3.1 (H58)	XDR	LD(SINDH)	+	+	+	R	R	R	R	R	R	S	S	S	S(<=0.25)	S(<=0.5)	S(4)
22420_1_82_Pak10550_2017	22420_1#82	ERR2093317	ERS1670754	ERP022510	4.3.1 (H58)	XDR	KHI	+	+	+	R	R	R	R	R	R	S	S	S	S(<=0.25)	S(<=0.5)	S(4)
22420_1_83_Pak8999_2017	22420_1#83	ERR2093318	ERS1670755	ERP022510	4.3.1 (H58)	XDR	KHI	+	+	+	R	R	R	R	R	R	S	S	S	S(<=0.25)	S(<=0.5)	S(4)
22420_1_84_Pak0016_2017	22420_1#84	ERR2093319	ERS1670756	ERP022510	4.3.1 (H58)	XDR	HYD	+	+	+	R	R	R		R	R	S	S	S	S(<=0.25)	S(<=0.5)	S(4)
22420_1_85_Pak0017_2017	22420_1#85	ERR2093320	ERS1670757	ERP022510	4.3.1 (H58)	XDR	HYD	+	+	+	R	R	R		R	R	S	S	S	S(<=0.25)	S(<=0.5)	S(4)
22420_1_86_Pak0022_2017	22420_1#86	ERR2093321	ERS1670758	ERP022510	4.3.1 (H58)	XDR	HYD	+	+	+	R	R	R		R	R	S	S	S	S(<=0.25)	S(<=0.5)	S(4)
22420_1_87_Pak0024_2017	22420_1#87	ERR2093322	ERS1670759	ERP022510	4.3.1 (H58)	XDR	HYD	+	+	+	R	R	R		R	R	S	S	S	S(<=0.25)	S(<=0.5)	S(4)
22420_1_99_Pak60147_2016	22420_1#99	ERR2093334	ERS1670671	ERP022510	4.3.1 (H58)	XDR	HYD	+	+	+	S	S	R	I	R	R	S	S	S	S(<=0.25)	S(<=0.5)	S(4)
22420_1_88_Pak4019_2017	22420_1#88	ERR2093323	ERS1670760	ERP022510	4.3.1 (H58)	Contextual	HYD	+	+	+	R	R	S	I	R	S	S	S	S	NA	NA	NA
22420_1_89_Pak56419_2016	22420_1#89	ERR2093324	ERS1670761	ERP022510	4.3.1 (H58)	Contextual	KHI	+	+	+	R	S	s	I	R	S	S	S	S	NA	NA	NA
22420_1_90_Pak59691_2016	22420_1#90	ERR2093325	ERS1670762	ERP022510	3.0.1	Contextual	HYD	+	+	+	S	R	S	I	R	S	S	S	S	NA	NA	NA
22420_1_91_Pak6105_2016	22420_1#91	ERR2093326	ERS1670763	ERP022510	4.3.1 (H58)	Contextual	KHI	+	+	+	S	S	S	I	S	S	S	S	S	NA	NA	NA
22420_1_92_Pak59655_2016	22420_1#92	ERR2093327	ERS1670764	ERP022510	4.3.1 (H58)	Contextual	KHI	+	+	+	S	S	S	I	S	S	S	S	S	NA	NA	NA
22420_1_93_Pak52035_2016	22420_1#93	ERR2093328	ERS1670765	ERP022510	4.3.1 (H58)	Contextual	KHI	+	+	+	S	S	S	I	S	S	S	S	S	NA	NA	NA
22420_1_94_Pak60168_2016	22420_1#94	ERR2093329	ERS1670766	ERP022510	4.3.1 (H58)	Contextual	SINDH	+	+	+	S	R	S	I	R	S	S	S	S	NA	NA	NA
22420_1_95_Pak57387_2016	22420_1#95	ERR2093330	ERS1670767	ERP022510	4.3.1 (H58)	Contextual	KHI	+	+	+	S	S	S	I	S	S	S	S	S	NA	NA	NA
22420_1_96_Pak60320_2016	22420_1#96	ERR2093331	ERS1670668	ERP022510	4.3.1 (H58)	Contextual	KHI	+	+	+	R	R	S	I	R	S	S	S	S	NA	NA	NA
22420_1_97_Pak59664_2016	22420_1#97	ERR2093332	ERS1670669	ERP022510	4.3.1 (H58)	Contextual	KHI	+	+	+	S	S	S	R	S	S	S	S	S	NA	NA	NA
22420_1_98_Pak15186_2017	22420_1#98	ERR2093333	ERS1670670	ERP022510	4.3.1 (H58)	Contextual	KHI	+	+	+	S	R	S	I	R	S	S	S	S	NA	NA	NA
22420_1_100_Pak8770_2017	22420_1#100	ERR2093335	ERS1670672	ERP022510	4.3.1 (H58)	Contextual	KHI	+	+	+	R	S	S	I	S	S	S	S	S	NA	NA	NA
		SRR6181295			4.3.1 (H58)	XDR	UK
