# Supplementary material for: Emergence of an Extensively Drug-Resistant Salmonella enterica Serovar Typhi Clone Harboring a Promiscuous Plasmid Encoding Resistance to Fluoroquinolones and Third-Generation Cephalosporins
Source: mBio. 2018 Feb 20;9(1):e00105-18. doi: 10.1128/mBio.00105-18 (PMC5821095; doi:10.1128/mBio.00105-18)
Supplement: TABLE S2 [file mbo001183737st2.xlsx]

## Sheet: Sheet1
Sample name	Species	Country of origin	Isolated from	Institute	Study Name
pPGRT46	E.coli	Nigeria	Human
ERR1211714	E.coli	Tanzania	Fish	Justus-Liebig-Universitaet Giessen	Enterobacteriaceae from fish and soil displaying ESBL phenotype were sequenced using whole genome sequencing
ERR1211721	E.coli	Tanzania	Environment	Justus-Liebig-Universitaet Giessen	Enterobacteriaceae from fish and soil displaying ESBL phenotype were sequenced using whole genome sequencing
ERR1211725	E.coli	Tanzania	Environment	Justus-Liebig-Universitaet Giessen	Enterobacteriaceae from fish and soil displaying ESBL phenotype were sequenced using whole genome sequencing
ERR1211732	E.coli	Tanzania	Environment	Justus-Liebig-Universitaet Giessen	Enterobacteriaceae from fish and soil displaying ESBL phenotype were sequenced using whole genome sequencing
ERR1366611	E.coli	Tanzania	Human	Justus-Liebig-Universitaet Giessen	Enterobacteriaceae from fish and soil displaying ESBL phenotype were sequenced using whole genome sequencing
ERR1366624	E.coli	Tanzania	Human	Justus-Liebig-Universitaet Giessen	Enterobacteriaceae from fish and soil displaying ESBL phenotype were sequenced using whole genome sequencing
ERR1617797	E.coli	Netherlands	Human	Amphia Hospital	Whole genome multilocus sequence typing of extended-spectrum beta-lactamase-producing Enterobacteriaceae
ERR1617822	E.coli	Netherlands	Human	Amphia Hospital	Whole genome multilocus sequence typing of extended-spectrum beta-lactamase-producing Enterobacteriaceae
ERR1618851	E.coli	Netherlands	Human	Amphia Hospital	Whole genome multilocus sequence typing of extended-spectrum beta-lactamase-producing Enterobacteriaceae
ERR1618852	E.coli	Netherlands	Human	Amphia Hospital	Whole genome multilocus sequence typing of extended-spectrum beta-lactamase-producing Enterobacteriaceae
ERR1618853	E.coli	Netherlands	Human	Amphia Hospital	Whole genome multilocus sequence typing of extended-spectrum beta-lactamase-producing Enterobacteriaceae
ERR1618862	E.coli	Netherlands	Human	Amphia Hospital	Whole genome multilocus sequence typing of extended-spectrum beta-lactamase-producing Enterobacteriaceae
SRR3574337	E.coli	UK	Human	Public Health England	Routine surveillance of E. coli and Shigella by Public Health England
SRR3581350	E.coli	UK	Human	Public Health England	Routine surveillance of E. coli and Shigella by Public Health England
SRR4026005	E.coli			pda|liberica/ FDA-CDC-AR_0162	Enterobacteriaceae Carbapenemase Diversity genome sequencing and assembly
SRR4271472	E.coli	USA	Cow	CFSAN/ FLUFL	GenomeTrakr Project: Florida Department of Health, University of Florida
SRR4294847	E.coli	USA	Human	pda|xz060	Antimicrobial Surveillance from Brigham & Women's Hospital, Boston MA
SRR5120230	E.coli	USA	Human	pda|xz060	Antimicrobial Surveillance from Brigham & Women's Hospital, Boston MA
SRR5168522	E.coli			pda|liberica/ FDA-CDC-AR_0162	Enterobacteriaceae Carbapenemase Diversity genome sequencing and assembly
SRR5168523	E.coli			pda|liberica/ FDA-CDC-AR_0162	Enterobacteriaceae Carbapenemase Diversity genome sequencing and assembly
